# Supplementary material for: Stimulus Size Modulates Periodic and Aperiodic EEG Components in SSVEP-Based BCIs
Source: Brain Sci. 2026 Apr 18;16(4):424. doi: 10.3390/brainsci16040424 (PMC13114236; doi:10.3390/brainsci16040424)
Supplement: Supplementary file 1 [file brainsci-16-00424-s001.zip]

Archive with 1 entries (1 files):
- brainsci-4227740-supplementary.pdf
